# Supplementary material for: The acute toxicity of chemically and physically dispersed crude oil to key arctic species under arctic conditions during the open water season
Source: Environ Toxicol Chem. 2013 Aug 14;32(10):2284–300. doi: 10.1002/etc.2307 (PMC4282318; doi:10.1002/etc.2307)
Supplement: Supplementary file 1 — Supplementary [file etc0032-2284-SD1.xlsx]

## Sheet: Table S1
Table S1. Petroleum Constituents Analyzed for in WAF and CEWAF Preparations
Compound	Abbr.	Compound	Abbr.
Polyaromatic Hydrocabons
Benzothiophene	BT0	C3-Naphthobenzothiophenes	NBT3
C1-Benzo(b)thiophenes	BT1	C4-Naphthobenzothiophenes	NBT4
C2-Benzo(b)thiophenes	BT2	Benzo[a]anthracene	BA0
C3-Benzo(b)thiophenes	BT3	Chrysene/Triphenylene	C0
C4-Benzo(b)thiophenes	BT4	C1-Chrysenes	BC1
Naphthalene	N0	C2-Chrysenes	BC2
C1-Naphthalenes	N1	C3-Chrysenes	BC3
C2-Naphthalenes	N2	C4-Chrysenes	BC4
C3-Naphthalenes	N3	Benzo[b]fluoranthene	BBF
C4-Naphthalenes	N4	Benzo[k]fluoranthene	BJKF
Biphenyl	B	Benzo[a]fluoranthene	BAF
Dibenzofuran	DF	Benzo[e]pyrene	BEP
Acenaphthylene	AY	Benzo[a]pyrene	BAP
Acenaphthene	AE	Perylene	PER
Fluorene	F0	Indeno[1,2,3-cd]pyrene	IND
C1-Fluorenes	F1	Dibenz[a,h]anthracene	DA
C2-Fluorenes	F2	Benzo[ghi]perylene	GHI
C3-Fluorenes	F3	4-Methyldibenzothiophene	4MDT
Anthracene	A0	2/3-Methyldibenzothiophene	2MDT
Phenanthrene	P0	1-Methyldibenzothiophene	1MDT
C1-Phenanthrenes/Anthracenes	PA1	3-Methylphenanthrene	3MP
C2-Phenanthrenes/Anthracenes	PA2	2/4-Methylphenanthrene	2MP
C3-Phenanthrenes/Anthracenes	PA3	2-Methylanthracene	2MA
C4-Phenanthrenes/Anthracenes	PA4	9-Methylphenanthrene	9MP
Retene	RET	1-Methylphenanthrene	1MP
Dibenzothiophene	DBT0
C1-Dibenzothiophenes	DBT1	Additional Compounds
C2-Dibenzothiophenes	DBT2	cis/trans-Decalin	D0
C3-Dibenzothiophenes	DBT3	C1-Decalins	D1
C4-Dibenzothiophenes	DBT4	C2-Decalins	D2
Benzo(b)fluorene	BF	C3-Decalins	D3
Fluoranthene	FL0	C4-Decalins	D4
Pyrene	PY0
C1-Fluoranthenes/Pyrenes	FP1	Surrogates
C2-Fluoranthenes/Pyrenes	FP2	d10-2-Methylnaphthalene
C3-Fluoranthenes/Pyrenes	FP3	d10-Pyrene
C4-Fluoranthenes/Pyrenes	FP4	d12-Benz(b)Fluoranthene
Naphthobenzothiophenes	NBT0	Recovery Internal Standard
C1-Naphthobenzothiophenes	NBT1	d10-Acenaphthene
C2-Naphthobenzothiophenes	NBT2	d12-Chrysene
Saturated Hydrocarbons
n-Nonane	nC9	n-Nonacosane	nC29
n-Decane	nC10	n-Triacontane	nC30
n-Undecane	nC11	n-Hentriacontane	nC31
n-Dodecane	nC12	n-Dotriacontane	nC32
n-Tridecane	nC13	n-Tritriacontane	nC33
2,6,10 Trimethyldodecane	1380	n-Tetratriacontane	nC34
n-Tetradecane	nC14	n-Pentatriacontane	nC35
2,6,10 Trimethyltridecane	1470	n-Hexatriacontane	nC36
n-Pentadecane	nC15	n-Heptatriacontane	nC37
n-Hexadecane	nC16	n-Octatriacontane	nC38
Norpristane	nPr	n-Nonatriacontane	nC39
n-Heptadecane	nC17	n-Tetracontane	nC40
Pristane	Pr
n-Octadecane	nC18
Phytane	Ph
n-Nonadecane	nC19
n-Eicosane	nC20
n-Heneicosane	nC21
n-Docosane	nC22	Surrogates
n-Tricosane	nC23	O-Terphenyl	OTP
n-Tetracosane	nC24	Tetracosane-D50	D50T
n-Pentacosane	nC25
n-Hexacosane	nC26	Internal Standard
n-Heptacosane	nC27	5-α-Androstane	5AA
n-Octacosane	nC28
